# Supplementary material for: Novel Collagen-Polyphenols-Loaded Silica Composites for Topical Application
Source: Pharmaceutics. 2023 Jan 17;15(2):312. doi: 10.3390/pharmaceutics15020312 (PMC9962153; doi:10.3390/pharmaceutics15020312)
Supplement: Supplementary file 1 [file pharmaceutics-15-00312-s001.zip]

Archive with 1 entries (1 files):
- pharmaceutics-2132091-supplementary.pdf
